# Supplementary material for: Neurodevelopmental Outcome and Neuroimaging of Very Low Birth Weight Infants from an Italian NICU Adopting the Family-Centered Care Model
Source: Children (Basel). 2023 Dec 21;11(1):12. doi: 10.3390/children11010012 (PMC10813860; doi:10.3390/children11010012)
Supplement: Supplementary file 1 [file children-11-00012-s001.zip]

Archive with 1 entries (1 files):
- children-2752476-supplementary.pdf
